# Supplementary material for: Increased brain size of the dwarf Channel Island fox (Urocyon littoralis) challenges “Island Syndrome” and suggests little evidence of domestication
Source: PLoS One. 2025 Aug 20;20(8):e0328893. doi: 10.1371/journal.pone.0328893 (PMC12367152; doi:10.1371/journal.pone.0328893)
Supplement: S1 Table — Source of specimen indicated under column “collection”: NHM (Natural History Museum of Los Angeles County) or SB (Santa Barbara Museum of Natural History). Linear measurements in millimeters, volumetric measurements in milliliters (cubic centimeters). (XLSX) [file pone.0328893.s004.xlsx]

## Sheet: Specimens and Measurements
SpecimenNo	Coll	YrCollected	Age	Species	Subspecies	Location	Island	Sex	TSL	ZW	CVW	CVH	OCW	OD	PL	PW	BCW	NW	NL	ECV
926	SB	1976	Adult	littoralis	littoralis	Northern	SMI	M	105.9	54.76	42.54	39.36	21.92	19.26	52.14	33.49	18	10.05	35.29	32
1201	SB	1977	Adult	littoralis	littoralis	Northern	SMI	M	98.46	48.71	39.82	36.13	20.15	17.07	48.97	29.86	15.33	8.74	32.78	27.1
1795	SB	1979	Adult	littoralis	littoralis	Northern	SMI	M	101.57	51.53	40.99	37.62	21.36	18.36	51.33	31.31	17.12	9.63	33.86	28.9
1797	SB	1979	Adult	littoralis	littoralis	Northern	SMI	F	103.76	52.73	41.91	38.96	21.59	18.62	51.48	32.18	17.89	10.37	34.34	30.5
2001	SB	1979	Adult	littoralis	littoralis	Northern	SMI	M	105.21	53.33	42.39	39.04	22.26	19.21	53.02	32.25	17.95	10.3	35.16	30.3
3193	SB	1986	Juvenile	littoralis	littoralis	Northern	SMI	F	69.81	37.66	36.81	34.88	17.98	14.56	32.94	25.2	13.07	6.93	18.99	21.1
4324	SB	1996	Juvenile	littoralis	littoralis	Northern	SMI	?	91	43.97	39.36	36.74	20.4	16.93	44.64	28.98	15.02	7.75	30.26	26.9
4882	SB	1996	Adult	littoralis	littoralis	Northern	SMI	?	104.29	53.1	42.14	38.78	21.34	19.4	51.62	32.36	17.16	9.64	34.55	31.5
4886	SB	1996	Adult	littoralis	littoralis	Northern	SMI	?	102.57	51.58	41.64	38.41	21.35	18.67	50.82	32.8	17.31	9.8	34.06	30
6391	NHM	1939	Adult	littoralis	littoralis	Northern	SMI	M	104.55	51.63	41.65	37.09	21.16	18.52	51.04	31.5	17.32	10.27	34.98	31.3
6392	NHM	1939	Adult	littoralis	littoralis	Northern	SMI	F	100.44	50.6	39.26	36.71	20.75	17.95	49.76	30	16.28	9.19	34.22	27.7
6393	NHM	1939	Adult	littoralis	littoralis	Northern	SMI	M	101.81	50.53	40.81	36.63	21.21	19.07	50.44	30.8	17.13	10.04	33.3	29.4
6394	NHM	1939	Adult	littoralis	littoralis	Northern	SMI	F	102.46	51.85	40.17	36.33	20.54	18.69	51.31	30.82	16.64	9.54	33.8	28.9
8977	SB	1977	Adult	littoralis	littoralis	Northern	SMI	?	101.47	52.58	41.07	37.86	20.22	18.08	50.1	31.25	16.98	9.83	34.37	29.3
9176	SB	2010	Adult	littoralis	littoralis	Northern	SMI	M	105.53	53.72	42.16	38.81	21.49	19.18	51.01	33.11	17.5	10.41	36.18	30.6
9177	SB	2010	Adult	littoralis	littoralis	Northern	SMI	M	109.07	53.99	42.77	39.27	21.56	19.31	53.82	32.95	17.43	10.28	37.16	32.4
9187	SB	2011	Adult	littoralis	littoralis	Northern	SMI	M	103.44	52.23	41.66	37.97	20.77	18.45	48.93	31.59	16.85	9.64	34.6	30.7
9189	SB	2010	Adult	littoralis	littoralis	Northern	SMI	M	109.64	55.27	41.64	40.42	21.63	19.29	56.19	33.55	18.28	10.16	38.65	32.2
4323	SB	1988	Adult	littoralis	littoralis	Northern	SMI	?	96.58	48.81	39.88	37.7	21.04	17.87	49.34	30.76	16.03	8.84	32.78	27.5
925	SB	1976	Adult	littoralis	littoralis	Northern	SMI	?	104.19	50.68	40.88	37.67	21.58	18.21	50.8	31.07	17.37	10.46	35.24	28.6
1255	SB	1977	Adult	littoralis	littoralis	Northern	SMI	M	104.67	51.19	41.19	37.58	21.74	18.67	52.4	31.79	18.19	10.36	35.61	30
1257	SB	1977	Adult	littoralis	littoralis	Northern	SMI	M	99.61	51.42	40.62	37.81	21.29	18.17	49.13	31.74	16.82	9.8	32.85	28.9
1547	SB	1978	Adult	littoralis	littoralis	Northern	SMI	?	100.66	52.35	40.88	38.21	20.6	18.41	50.51	31.89	16.83	10.2	34.86	29
1549	SB	1978	Adult	littoralis	littoralis	Northern	SMI	?	98.31	52.24	39.96	38.1	20.78	18.27	47.87	32.23	17.2	9.33	33.51	28
1602	SB	1978	Adult	littoralis	littoralis	Northern	SMI	?	99.55	50.07	39.86	37.9	21.25	17.76	48.6	31.64	16.35	8.96	32.27	28
1641	SB	1978	Adult	littoralis	littoralis	Northern	SMI	?	106.05	53.36	42.19	38.05	21.54	18.83	52.96	32.86	17.5	9.77	34.83	31
1677	SB	1978	Adult	littoralis	littoralis	Northern	SMI	?	108.62	53.85	42.83	38.92	21.6	18.5	53.43	32.79	17.64	10.22	35.96	31.9
1678	SB	1978	Adult	littoralis	littoralis	Northern	SMI	?	103.05	51	40.93	38.11	21.45	18.6	51.36	31.77	16.67	10.1	35.69	29.7
2022	SB	1979	Adult	littoralis	littoralis	Northern	SMI	F	100.04	51.22	39.53	38.77	20.04	18.49	49.49	31.29	16.79	9.57	33.55	29.4
9192	SB	2010	Adult	littoralis	littoralis	Northern	SMI	M	106.28	54.59	43.25	38.53	20.99	18.86	52.46	33.55	17.76	10.17	35.95	32
9196	SB	2009	Adult	littoralis	littoralis	Northern	SMI	F	103.03	54.4	42.4	38.53	20.73	18.61	50.81	33.13	17.2	10.53	33.53	31.1
10575	SB	2011	Adult	littoralis	littoralis	Northern	SMI	F	97.29	48.78	41.48	37.51	20.57	18.06	47.53	31.05	16.32	9.79	31.94	29.8
10577	SB	2013	Adult	littoralis	littoralis	Northern	SMI	F	104.37	51.11	41.78	37.22	20.7	18.16	50.82	31.41	16.76	10.27	35.19	29.9
10583	SB	2014	Adult	littoralis	littoralis	Northern	SMI	F	106.23	53.93	41.25	38.17	21.55	19.2	52.1	32.8	18.13	10.37	34	30.1
1737	SB	1977	Adult	littoralis	littoralis	Northern	SMI	F	104.25	51.77	41.47	38.81	21.62	18.25	51.59	31.18	16.86	9.27	35.87	30.1
5	SB	1927	Adult	littoralis	santacruzae	Northern	SCZ	M	99.23	49.19	38.96	37.7	20.24	18.05	49	30.15	16.21	9.42	33.1	28.7
178	SB	1927	Adult	littoralis	santacruzae	Northern	SCZ	F	103.2	52.37	41.78	40.26	21.72	19.04	51.46	31.29	16.87	10.08	34.51	34
180	SB	1927	Adult	littoralis	santacruzae	Northern	SCZ	F	101.01	48.94	40.45	38.85	20.37	18.03	50.82	29.92	15.85	9.2	34.18	30.8
430	NHM	1917	Adult	littoralis	santacruzae	Northern	SCZ	M	97.95	47.84	39.52	38.26	20.01	17.02	47.93	29.51	15.85	8.97	31.56	28
441	NHM	1918	Adult	littoralis	santacruzae	Northern	SCZ	M	101.69	49.1	39.46	38.03	20.87	18.07	50.92	30.45	15.41	9	32.02	28.2
1931	SB	1979	Adult	littoralis	santacruzae	Northern	SCZ	F	97.83	48.66	39.89	37.98	20.26	17.56	49.51	29.65	15.87	8.8	31.96	29.3
2002	SB	1980	Adult	littoralis	santacruzae	Northern	SCZ	M	100.35	49.97	40.18	38.33	20.14	17.88	50.11	30.81	15.7	9.28	32.62	29.9
2063	SB	1977	Adult	littoralis	santacruzae	Northern	SCZ	F	98.75	48.79	39.17	38.1	20.05	17.76	49.7	30.14	16.37	9.37	32.37	28.1
2132	SB	1979	Adult	littoralis	santacruzae	Northern	SCZ	M	99.89	49.23	39.23	38.28	19.91	18.3	49.63	30.55	15.34	8.94	33.11	29.2
2140	SB	1978	Adult	littoralis	santacruzae	Northern	SCZ	F	97.16	48.93	39.72	37.88	20.1	17.56	48.09	31.19	16.01	9.14	30.86	28.4
2362	SB	1981	Adult	littoralis	santacruzae	Northern	SCZ	M	99.49	50.92	39.03	38.13	20.03	18.76	49.82	30.92	16.13	9.5	31.21	28
3087	SB	1984	Adult	littoralis	santacruzae	Northern	SCZ	F	93.3	45.29	38.68	38.55	19.92	17.49	47.38	28.65	14.73	8.62	28.95	27
3181	SB	1984	Adult	littoralis	santacruzae	Northern	SCZ	F	99.14	48.8	39.64	37.85	19.58	17.78	50.55	30.68	15.6	9.44	32.67	29
3430	SB	1983	Adult	littoralis	santacruzae	Northern	SCZ	F	100.24	47.5	40.01	37.85	19.81	17.87	50.21	30.62	16.18	9.42	31.91	30
3709	SB	1986	Adult	littoralis	santacruzae	Northern	SCZ	M	95.66	48.3	39.22	37.25	19.66	18.65	48.81	30.24	15.86	8.98	32.11	27.5
4081	SB	1995	Adult	littoralis	santacruzae	Northern	SCZ	F	97.63	48.16	38.63	37.77	20.98	18.46	49.51	28.76	15.7	10.06	33.52	28.2
4132	SB	1990	Adult	littoralis	santacruzae	Northern	SCZ	F	95.5	48.18	38.98	37.71	19.73	18.26	48.79	30	16.51	9.58	30.48	28
4338	SB	1990	Adult	littoralis	santacruzae	Northern	SCZ	M	101.84	51.75	40.27	39.6	20.6	18.43	50.49	33.05	17.16	9.47	32.1	30.1
6402	NHM	1939	Adult	littoralis	santacruzae	Northern	SCZ	M	93.27	47.39	39.2	37.94	19.64	17.74	45.8	28.71	14.96	9.15	29.52	27
6415	NHM	1939	Adult	littoralis	santacruzae	Northern	SCZ	F	99.05	48.65	38.55	38.54	19.67	17.49	49.47	29.82	15.79	9.38	31.27	27.4
7725	NHM	1941	Adult	littoralis	santacruzae	Northern	SCZ	M	102.65	49.47	40.69	38.9	20.84	18.5	50.79	30.35	16.54	10.08	33.21	30.2
7726	NHM	1941	Adult	littoralis	santacruzae	Northern	SCZ	F	98.28	49.28	39.96	37.32	19.38	18.53	49.35	29.82	16.13	8.9	32.02	27.5
7727	NHM	1941	Adult	littoralis	santacruzae	Northern	SCZ	F	99.06	48.54	39.32	36.57	19.51	18.2	50.44	30.18	16.41	9.52	32.73	27.4
7728	NHM	1941	Adult	littoralis	santacruzae	Northern	SCZ	F	100.59	48.98	39.94	37.49	20.23	18.45	50.27	30.53	15.84	9.28	32.73	27.6
7729	NHM	1941	Adult	littoralis	santacruzae	Northern	SCZ	M	100.43	47.95	40.44	38.16	20.33	18.09	50.66	30.3	15.98	9.58	33.84	28.9
7730	NHM	1941	Adult	littoralis	santacruzae	Northern	SCZ	F	101.6	48.36	39.49	37.11	19.9	18.22	50.59	29.98	16.5	9.25	33.97	27.1
7731	NHM	1941	Adult	littoralis	santacruzae	Northern	SCZ	M	100.36	49.36	39.76	37.7	20.09	18.04	50.7	30.31	15.87	9.52	33.11	28.8
7732	NHM	1941	Adult	littoralis	santacruzae	Northern	SCZ	F	101.03	49.24	40.66	37.23	19.72	18.22	50.9	30.32	16.02	9.69	32.36	30.4
30092	NHM	Unknown	Adult	littoralis	santacruzae	Northern	SCZ	M	98.35	48.05	38.77	37.57	20.08	17.56	48.46	29.66	15.5	9.32	30.54	28.7
85730	NHM	1989	Adult	littoralis	santacruzae	Northern	SCZ	?	92.74	46.63	39	36.41	19.1	17.3	45.9	29.21	15.06	9.44	29.15	26
1	SB	Unknown	Adult	littoralis	santarosae	Northern	SRI	?	104.11	51.99	41.03	38.96	20.98	18.17	49.92	32.99	17.44	9.95	35.76	30.2
3	SB	1929	Adult	littoralis	santarosae	Northern	SRI	M	98.77	49.13	40.22	38.28	21.07	17.65	49.46	32.07	16.7	10.02	32.26	29
862	SB	1948	Adult	littoralis	santarosae	Northern	SRI	?	100.52	50.89	40.45	38.35	21.13	18.25	49.8	31.93	18.16	9.78	33.04	27.9
872	SB	1975	Adult	littoralis	santarosae	Northern	SRI	F	97.65	49.05	40.51	38.56	21.29	18.28	48.41	31.71	16.24	9.73	29.54	30.6
990	SB	1948	Adult	littoralis	santarosae	Northern	SRI	?	105.81	53.45	42.27	39.56	21.09	18.13	52.4	33.38	17.54	10.68	35.64	31.1
1202	SB	1977	Adult	littoralis	santarosae	Northern	SRI	F	99.32	48.6	39.57	36.94	21.36	17.9	49.65	31.75	16.57	9.69	32.86	27.1
3089	SB	1993	Adult	littoralis	santarosae	Northern	SRI	M	104.69	50.61	41.81	38.84	21.91	18.23	51.98	32.12	17.2	9.56	34.83	31
3439	SB	1986	Adult	littoralis	santarosae	Northern	SRI	M	99.63	50.92	40.38	39.06	21	17.99	49.71	32.38	16.83	9.56	33.05	29.9
3705	SB	1988	Adult	littoralis	santarosae	Northern	SRI	?	98.96	49.56	40.73	37.82	20.56	17.83	49.33	30.98	16.22	9.11	31.59	30
3753	SB	1988	Adult	littoralis	santarosae	Northern	SRI	M	98.74	50.8	40.44	38.85	22.29	18.17	50.2	31.8	16.61	9.66	34.04	30.5
6395	NHM	1939	Juvenile	littoralis	santarosae	Northern	SRI	M	87.9	48.6	39.86	36.75	20.48	16.29	42.92	29.84	15.88	8.81	29.14	25.6
6396	NHM	1939	Juvenile	littoralis	santarosae	Northern	SRI	F	89.48	45.24	38.61	36.25	19.7	16.2	43.87	28.9	14.9	8.41	29.04	26
6397	NHM	1939	Adult	littoralis	santarosae	Northern	SRI	M	101.19	49.16	39.96	38	20.73	18.21	50.49	30.78	15.89	9.06	35	28.8
6398	NHM	1939	Adult	littoralis	santarosae	Northern	SRI	F	101.97	48.93	40.77	38.57	20.39	18.17	50.83	30.71	16.6	9.54	32.77	29
6399	NHM	1939	Adult	littoralis	santarosae	Northern	SRI	F	99.57	49.55	40.33	38.3	20.82	18.18	50.1	30.74	16.77	9.32	31.58	29.9
6400	NHM	1939	Adult	littoralis	santarosae	Northern	SRI	M	99.65	49.36	39.82	37.96	22.34	18.33	48.7	30.35	16.16	9.3	33.08	28.6
6401	NHM	1939	Adult	littoralis	santarosae	Northern	SRI	F	98.65	49.03	39.88	36.87	20.13	17.06	50	30.85	16.11	9.45	32.34	27.8
6413	NHM	1939	Adult	littoralis	santarosae	Northern	SRI	M	103	48.04	40.02	37.48	20.41	17.69	52.34	31.66	15.53	9.06	35.47	27.7
6414	NHM	1939	Adult	littoralis	santarosae	Northern	SRI	F	99.04	48.95	40.03	37	20.81	18.66	49.55	30.83	16.53	9.47	32.08	28
7721	NHM	1941	Adult	littoralis	santarosae	Northern	SRI	F	101.22	50.73	40.97	38.88	21.03	17.64	50.62	31.82	16.76	9.66	33.14	30.1
7722	NHM	1941	Adult	littoralis	santarosae	Northern	SRI	M	101.2	50.25	40.63	37.99	22.49	18.36	51.32	31.89	17	10.03	32.83	30
7723	NHM	1941	Adult	littoralis	santarosae	Northern	SRI	M	100.78	50.61	40.54	37.87	21.51	17.85	50.81	31.88	16.26	10.32	34.72	30.6
7887	NHM	1941	Adult	littoralis	santarosae	Northern	SRI	M	101.36	49.75	40.24	38.19	20.77	17.79	51.24	31.73	16.95	10	34.42	29.9
7888	NHM	1941	Adult	littoralis	santarosae	Northern	SRI	F	100.89	49.17	40.3	37.4	21.65	17.97	50.79	30.75	16.35	9.37	33.7	29.4
7890	NHM	1941	Adult	littoralis	santarosae	Northern	SRI	F	100.65	49.36	41.41	38.94	21.61	17.54	50.06	30.7	15.64	9.38	32.57	31.2
7891	NHM	1941	Adult	littoralis	santarosae	Northern	SRI	M	99.07	47.16	40.37	38.82	20.67	17.57	49.9	29.59	15.4	9.13	31.31	30.5
7892	NHM	1941	Adult	littoralis	santarosae	Northern	SRI	F	102.16	50.52	41.07	38.64	20.29	18.13	52.26	32.68	17.05	10.02	32.31	30.9
7893	NHM	1941	Adult	littoralis	santarosae	Northern	SRI	F	103.05	51	41.42	37.58	21.42	18.21	51.85	32.87	16.59	10.22	34.36	30.6
7894	NHM	1941	Adult	littoralis	santarosae	Northern	SRI	F	100.8	48.63	40.31	38.26	21.2	17.94	51.19	30.47	16.28	10.3	34.46	30
7895	NHM	1941	Adult	littoralis	santarosae	Northern	SRI	M	102.8	49.19	39.79	38.73	21.22	18.53	52.1	31.09	15.4	9.6	33.25	29.9
7896	NHM	1941	Adult	littoralis	santarosae	Northern	SRI	F	94.9	47.96	39.24	37.35	20.37	17.37	46.9	29.93	16.06	8.97	31.23	26.8
2131	SB	1979	Adult	littoralis	catalinae	Southern	SCA	M	105.96	53.12	42.44	39.17	21.95	19.27	53.22	31.21	16.57	9.64	35.8	33
2180	SB	1984	Adult	littoralis	catalinae	Southern	SCA	M	108.61	52.5	42.19	40.63	20.81	19.26	52.83	31.22	16.9	9.7	35.74	36.1
2324	SB	1984	Adult	littoralis	catalinae	Southern	SCA	M	103.44	53.35	41.85	38.44	22.14	19.19	51.88	32.65	17.81	9.5	33.33	32
2328	SB	1984	Adult	littoralis	catalinae	Southern	SCA	M	105.76	50.96	40	39.45	20.65	18.95	51.21	30.53	16.5	9.63	35.81	32.2
6819	NHM	1940	Adult	littoralis	catalinae	Southern	SCA	M	104.46	52.87	41.54	39.79	22.24	18.37	52.74	32.57	16.27	10.44	33.75	33
7637	NHM	1941	Adult	littoralis	catalinae	Southern	SCA	F	105.63	50.34	40.11	39.19	22.11	17.51	51.91	30.69	15.95	9.8	33.54	30
7641	NHM	1939	Adult	littoralis	catalinae	Southern	SCA	M	104.21	52.64	40.52	39.91	22.15	18.2	53	32	16.47	9.91	34.09	29.5
7642	NHM	1941	Adult	littoralis	catalinae	Southern	SCA	M	106.49	52.93	40.07	38.18	21.92	18.36	53.05	31.91	16.66	9.98	33.88	29.9
7643	NHM	1941	Adult	littoralis	catalinae	Southern	SCA	F	102.94	51.92	41.21	39.28	20.8	18.95	51.33	31.61	16.46	9.96	32.6	32.8
7644	NHM	1941	Adult	littoralis	catalinae	Southern	SCA	M	108.61	53.2	41.23	40.51	22.14	19.52	53.9	32.17	17.66	10.22	35.68	33
7958	NHM	1942	Adult	littoralis	catalinae	Southern	SCA	M	103.53	50.65	39.57	38.78	20.68	18.48	50.82	30.26	15.77	9.39	33.73	30.1
7959	NHM	1942	Adult	littoralis	catalinae	Southern	SCA	F	102.05	50.47	39.69	38.25	21.18	18.32	49.97	30.7	16.72	9.67	31.04	30.6
7960	NHM	1942	Adult	littoralis	catalinae	Southern	SCA	M	106.97	53.85	41.7	39.89	21.58	19.16	53.55	32.35	17.09	10.19	35.3	31.4
7961	NHM	1942	Adult	littoralis	catalinae	Southern	SCA	F	104.14	52.92	42.03	40.38	21.33	19.05	52.33	31.03	16.08	9.84	34.18	32.8
7962	NHM	1942	Adult	littoralis	catalinae	Southern	SCA	M	106.69	52.78	40.31	39.1	21.99	18.62	53.84	32.18	17.75	10.54	34.58	32.2
7963	NHM	1942	Adult	littoralis	catalinae	Southern	SCA	F	104.08	53.76	41.91	40.42	21.81	19.08	52.71	32.03	17.26	10.01	33.29	33
7964	NHM	1942	Adult	littoralis	catalinae	Southern	SCA	F	102.45	52.46	41.32	38.72	21.29	18.87	49.65	30.98	16.83	10.06	32.47	32.1
7965	NHM	1942	Adult	littoralis	catalinae	Southern	SCA	M	106.06	52.02	39.72	38.66	21.6	18.51	53.37	32.03	15.65	8.85	35.82	29.8
7966	NHM	1942	Adult	littoralis	catalinae	Southern	SCA	F	103.73	51.35	40.17	38.46	21.99	17.82	51.94	32.06	17.37	9.57	33.12	31
9152	SB	2011	Adult	littoralis	catalinae	Southern	SCA	?	103.82	51.23	40.82	37.98	21.32	18.84	51.68	32.13	16.37	9.12	32.47	30
9232	SB	2011	Adult	littoralis	catalinae	Southern	SCA	M	107.79	51.53	40.28	39.18	22	18.52	53.85	31.97	15.67	8.46	34.45	30.5
10592	SB	2010	Juvenile	littoralis	catalinae	Southern	SCA	M	91.59	44.29	39.57	38.53	20.85	16.3	44.66	32.47	14.49	8.47	28.8	28.2
10613	SB	1994	Adult	littoralis	catalinae	Southern	SCA	?	99.96	48.83	39.97	38.38	20.78	18.59	49.54	29.74	15.69	9.34	32.65	30.4
10614	SB	2001	Adult	littoralis	catalinae	Southern	SCA	?	103.08	52.39	40.66	39.67	20.63	18.33	50.3	31.02	16.8	9.73	31.62	31.3
10622	SB	2010	Juvenile	littoralis	catalinae	Southern	SCA	M	105.07	52.07	40.27	38.77	21.08	18.93	51.73	30.55	16.31	8.99	33.72	31.2
10624	SB	2014	Juvenile	littoralis	catalinae	Southern	SCA	M	97.08	47.36	39.18	39.06	20.69	17.36	46.6	29.3	15.8	8.3	30.68	29.8
10671	SB	2012	Juvenile	littoralis	catalinae	Southern	SCA	M	75.96	42.91	37.93	36.5	19.47	15.07	37.31	29.12	14	6.88	22.22	24.1
10672	SB	2012	Juvenile	littoralis	catalinae	Southern	SCA	F	85.85	44.25	39.07	37.4	20.05	15.64	42.76	30.46	14.54	7.27	25.3	26.5
10679	SB	2013	Adult	littoralis	catalinae	Southern	SCA	M	103.7	51.02	40.45	39.61	21.42	18.27	51.25	32.02	16.97	8.91	32.93	31.1
10689	SB	2018	Adult	littoralis	catalinae	Southern	SCA	M	108.35	53.78	40.98	40.67	22.58	19.25	54.09	32.86	18.18	9.45	34.4	32.2
10801	SB	Unknown	Adult	littoralis	catalinae	Southern	SCA	M	103.75	52.33	40.76	39.43	20.83	18.5	52.9	31.51	16.68	9.1	33.74	29.9
74997	NHM	1986	Adult	littoralis	catalinae	Southern	SCA	M	107.07	51.4	41.14	40.11	21.23	19.2	52.88	31.6	15.86	10.18	35.54	33.2
74998	NHM	1986	Adult	littoralis	catalinae	Southern	SCA	F	108.12	52.47	41.79	39.13	21.87	18.79	53.42	31.93	16.46	10.58	37.19	33.9
74999	NHM	1986	Adult	littoralis	catalinae	Southern	SCA	M	108.61	53.72	40.58	38.2	22.41	19.49	54.98	32.45	17.25	10.35	36.53	31.3
75000	NHM	1986	Adult	littoralis	catalinae	Southern	SCA	M	105.4	53.55	42.3	38.19	22.5	18.87	51.6	31.2	17.5	9.5	32.8	31.1
10623	SB	2013	Juvenile	littoralis	catalinae	Southern	SCA	F	102.36	51.3	39.81	38.47	20.69	18.17	51.28	30.37	16.88	8.42	31.68	29
3433	SB	Unknown	Adult	littoralis	catalinae	Southern	SCA	F	99.58	48.32	39.79	38.58	21.37	18.5	49.92	30.21	16.05	9.64	32.85	29
74996	NHM	1986	Adult	littoralis	catalinae	Southern	SCA	F	100.38	51.9	40.8	37.88	21.4	18.59	50.33	31.37	16.24	8.88	31.62	29
836	SB	1972	Adult	littoralis	clementae	Southern	SCI	F	95.14	50.84	39.63	38.39	21.19	17.75	44.9	31.58	16.83	9.27	31.41	28.7
1593	SB	1977	Adult	littoralis	clementae	Southern	SCI	?	93.64	46.32	37.7	37.07	18.56	17.24	45.39	29.43	15.25	8.65	30.01	26
1910	SB	1976	Adult	littoralis	clementae	Southern	SCI	M	102.04	52.21	40.42	38.26	20.36	17.93	50.93	32.49	17.47	9.72	33.54	29.6
1998	SB	1976	Adult	littoralis	clementae	Southern	SCI	F	97.51	47.39	38.29	37.36	20.11	17.5	47.7	30.22	15.89	8.99	32.41	26.3
2001	SB	1976	Adult	littoralis	clementae	Southern	SCI	F	100.39	49.06	39.2	38.73	20.98	17.64	49.45	30.9	16.82	9.62	33.23	27.5
2046	SB	1981	Adult	littoralis	clementae	Southern	SCI	M	97.99	48.87	39.13	38.51	19.91	17.56	47.58	31.56	15.58	8.94	33	28.2
2082	SB	1981	Adult	littoralis	clementae	Southern	SCI	M	100.03	50.83	38.13	38.21	21.35	18.3	49.06	32.54	17.08	9.97	33.63	26.5
2164	SB	1982	Adult	littoralis	clementae	Southern	SCI	M	99.59	50.62	39.56	38.4	21.05	17.72	48.59	31.18	16.56	9.12	33.4	28.1
2548	SB	1982	Adult	littoralis	clementae	Southern	SCI	M	98.77	52.14	38.99	37.83	21.35	17.7	48.59	31.82	17.04	9.7	33.59	27
2627	SB	1982	Adult	littoralis	clementae	Southern	SCI	M	97.25	49.96	39.33	39.18	20.77	18.62	47.34	32.24	17.15	9.47	32.73	28.3
2980	SB	1982	Adult	littoralis	clementae	Southern	SCI	M	92.97	48.07	37.64	37.72	20.46	14.17	45.5	31.01	15.4	8.55	29.82	26.1
3435	SB	1982	Adult	littoralis	clementae	Southern	SCI	F	100.49	50.11	38.64	38.24	19.73	17.91	49.15	31.22	16.25	9.23	32.39	28.9
5794	NHM	1939	Adult	littoralis	clementae	Southern	SCI	F	95.41	50.44	38.93	37.59	21.01	18.2	47.04	32.15	16.91	9.84	31.43	27
5795	NHM	1939	Adult	littoralis	clementae	Southern	SCI	M	105.25	52.53	39.91	38.17	20.88	18.39	52.18	33.26	17.28	10.58	35.11	29.5
5796	NHM	1939	Adult	littoralis	clementae	Southern	SCI	M	98.99	50.87	39.33	37.71	21.08	17.98	49.32	32.54	16.33	10.02	33.03	28
6581	NHM	1939	Adult	littoralis	clementae	Southern	SCI	F	104.27	51.34	39.48	39.02	19.48	17.75	51.42	31.52	16.68	10.4	34	29.2
6582	NHM	1939	Adult	littoralis	clementae	Southern	SCI	M	105.79	52.29	40.63	40.22	21.65	17.72	52.06	32.19	16.87	10.05	34.24	31.1
6583	NHM	1939	Adult	littoralis	clementae	Southern	SCI	F	101.74	50.61	39.58	38.59	20.56	17.91	49.54	31.62	16.55	9.81	33.95	29
6584	NHM	1939	Adult	littoralis	clementae	Southern	SCI	M	105.51	51.88	39.01	39.26	20.38	17.38	51.96	31.51	16.69	10.21	35.82	30.1
6585	NHM	1939	Adult	littoralis	clementae	Southern	SCI	M	95.42	47.4	37.8	37.95	17.82	16.78	46.82	30.9	15.14	8.82	31.19	25.4
6586	NHM	1939	Adult	littoralis	clementae	Southern	SCI	F	100.28	50.18	39.45	39.24	21.02	18.65	48.21	32.2	17.11	9.87	33.29	28.7
6587	NHM	1939	Adult	littoralis	clementae	Southern	SCI	F	97.8	47.83	39	38.37	20.4	17.38	47.69	29.78	15.46	9.33	31.93	27.5
6588	NHM	1939	Adult	littoralis	clementae	Southern	SCI	M	106.34	51.84	39.75	39.76	21.59	18.21	52.41	32.65	17.31	10.06	35.31	30.8
6589	NHM	1939	Adult	littoralis	clementae	Southern	SCI	F	99.06	48.57	38.55	38.24	20.07	16.92	47.77	30.43	15.29	8.53	32.25	26.3
6590	NHM	1939	Adult	littoralis	clementae	Southern	SCI	F	100.3	47.63	39.63	38.12	20.73	17.34	48.16	30.47	15.42	9.1	32.68	28
6591	NHM	1939	Adult	littoralis	clementae	Southern	SCI	M	100.16	50.45	38.95	38.36	20.47	18.01	50.33	31.16	16.36	9.62	33.2	27.9
7733	NHM	1941	Adult	littoralis	clementae	Southern	SCI	F	97.76	48.08	38.3	37.99	21.19	16.79	49.52	30.98	15.36	9.24	32.88	26.8
9155	SB	1995	Adult	littoralis	clementae	Southern	SCI	?	103.7	52.62	39.17	38.14	18.7	18.64	50.28	33.02	16.9	9.51	33.71	27.8
9156	SB	Unknown	Adult	littoralis	clementae	Southern	SCI	?	99.59	50.19	39.47	38.71	20.49	18.03	49.72	31.16	16.93	9.47	33.54	27.4
9159	SB	Unknown	Adult	littoralis	clementae	Southern	SCI	?	100.42	51.4	39.19	38.22	21.8	18.31	50.33	31.68	17.44	9.57	33.93	27.2
9162	SB	Unknown	Adult	littoralis	clementae	Southern	SCI	M	102.94	51.58	39.58	39.46	20.96	18.21	50.39	32.78	17.52	9.82	33.78	29.9
9165	SB	Unknown	Adult	littoralis	clementae	Southern	SCI	?	96.95	49.42	38.85	38.37	19.56	18	47.24	30.65	16.01	9.2	31.33	28
9166	SB	Unknown	Adult	littoralis	clementae	Southern	SCI	?	99.01	47.36	38.17	38.51	18.27	17.63	48.37	30.27	16.1	9.34	33.05	27.9
9167	SB	1994	Adult	littoralis	clementae	Southern	SCI	?	97.65	49.33	38.2	38.14	18.92	17.75	47.63	30.79	16.08	9.25	33.29	27.6
30093	NHM	Unknown	Adult	littoralis	clementae	Southern	SCI	F	98.99	50.68	39.73	37.33	19.3	17.96	48.19	31.72	15.95	9.25	33.03	28.4
31067	NHM	1939	Adult	littoralis	clementae	Southern	SCI	F	93.32	46.88	38.76	37.17	19.74	17.43	45.29	30.97	16.02	9.24	31.35	28
52293	NHM	1976	Adult	littoralis	clementae	Southern	SCI	?	97.81	49.27	38.68	37.59	19.57	17.62	47.74	30.94	16.07	9.22	31.83	26.9
2981	SB	1981	Adult	littoralis	clementae	Southern	SCI	F	99.26	50.83	40.25	39.03	20.86	18.12	48.21	31.84	16.73	9.2	33.88	30.1
3132	SB	1983	Adult	littoralis	clementae	Southern	SCI	M	99.74	51.17	38.98	37.9	21	17.88	49.16	31.93	17.01	10.03	33.01	28.5
6825	NHM	1940	Adult	littoralis	dickeyi	Southern	SNI	M	98.5	49.57	39.08	37.15	21.13	18.86	49.25	30.61	16.37	9.25	33.79	27
6826	NHM	1940	Adult	littoralis	dickeyi	Southern	SNI	M	107.38	52.29	41.31	38.94	22.44	19.13	52.85	31.12	17.01	9.84	36.13	31.9
6828	NHM	1940	Adult	littoralis	dickeyi	Southern	SNI	M	102.6	50.09	40.11	38.18	22.22	17.97	50.65	31.39	16.49	9.51	34.4	29
6829	NHM	1940	Adult	littoralis	dickeyi	Southern	SNI	M	104.57	51.25	40.17	38.1	21.88	18.35	51.37	31.08	16.81	9.41	36.25	29.3
6830	NHM	1940	Adult	littoralis	dickeyi	Southern	SNI	M	101.67	49.77	40.18	38.22	22.39	18.39	50.86	31.18	16.46	9.5	34.46	28.7
6831	NHM	1940	Adult	littoralis	dickeyi	Southern	SNI	F	94.77	47.93	38.5	36.96	20.38	18.26	47.44	29.19	15.68	9.05	32.09	25.8
6832	NHM	1940	Adult	littoralis	dickeyi	Southern	SNI	F	103.89	50.86	40.04	38.51	21.94	18.24	51.91	31.26	16.75	10.02	34.46	28.5
6833	NHM	1940	Adult	littoralis	dickeyi	Southern	SNI	M	102.25	50.16	40.51	38.61	21.98	18.39	50.44	31.07	16.36	9.3	35.66	30.2
6834	NHM	1940	Adult	littoralis	dickeyi	Southern	SNI	F	102.92	50.14	40.06	38.65	21.9	17.88	50.95	31.33	16.62	9.58	34.46	28.4
6835	NHM	1940	Adult	littoralis	dickeyi	Southern	SNI	F	102.07	49.62	39.59	38.11	21.44	17.96	50.21	30.86	16.5	9.82	34.74	27.8
6836	NHM	1940	Adult	littoralis	dickeyi	Southern	SNI	M	103.55	50.29	40.28	37.39	21.76	18.05	50.67	30.96	16.38	9.44	35.51	28.6
6837	NHM	1940	Adult	littoralis	dickeyi	Southern	SNI	F	101.39	50.02	39.71	37.62	21.33	18.06	49.56	30.85	16.04	9.59	34.27	28
6838	NHM	1940	Adult	littoralis	dickeyi	Southern	SNI	F	99.33	48.43	39.01	37.22	21.3	17.66	48.59	29.84	15.82	9.35	33.25	26.9
6839	NHM	1940	Adult	littoralis	dickeyi	Southern	SNI	M	107.17	50.25	39.81	38.5	22.38	18.6	53.02	31.18	16.96	10.02	36.49	29
6840	NHM	1940	Adult	littoralis	dickeyi	Southern	SNI	F	98.17	48.72	38.74	37.19	21.32	18.47	48.17	30.43	16.08	9.35	32.91	26.1
6841	NHM	1940	Adult	littoralis	dickeyi	Southern	SNI	M	105.83	51.73	40.76	38.46	22.58	19.29	52.39	31.85	17.49	10.17	36.31	31
6842	NHM	1940	Adult	littoralis	dickeyi	Southern	SNI	F	100.09	49.04	39.8	38.22	21.93	18.36	49.45	30.16	16.06	9.21	33.17	28.9
6843	NHM	1940	Adult	littoralis	dickeyi	Southern	SNI	M	99.75	50.26	40.1	37.84	22	18.96	48.79	30.7	16.74	9.65	34.01	28
6844	NHM	1959	Adult	littoralis	dickeyi	Southern	SNI	M	105.31	51.82	40.88	39.4	22.52	17.53	51.55	32.02	17.21	9.52	35.31	30.1
6845	NHM	1940	Adult	littoralis	dickeyi	Southern	SNI	M	102.13	50.43	39.93	38.21	22.21	18.42	50.84	30.88	17.05	9.65	34.01	28.9
7604	NHM	1940	Adult	littoralis	dickeyi	Southern	SNI	M	100.03	44.19	39.93	37.87	22.1	18.86	49.21	30.32	16.51	9.46	33.72	28.9
7605	NHM	1940	Adult	littoralis	dickeyi	Southern	SNI	M	103.2	49.6	39.87	38.33	21.67	19.18	51	30.68	16.76	9.59	35.17	28.9
7606	NHM	1940	Adult	littoralis	dickeyi	Southern	SNI	M	104.69	51.53	41.12	38.82	22.41	18.73	50.87	31.96	16.99	9.93	35.53	29.1
8354	NHM	1940	Adult	littoralis	dickeyi	Southern	SNI	M	100.89	49.3	39.15	37.57	21.95	19.13	49.55	30.36	16.74	9.82	33.86	28.2
8355	NHM	1940	Adult	littoralis	dickeyi	Southern	SNI	F	97.93	48.23	38.72	36.96	21.24	18.56	48.23	29.91	16.29	8.9	32.31	26
8356	NHM	1940	Adult	littoralis	dickeyi	Southern	SNI	F	98.83	49.1	38.8	37.53	21.75	18.73	48.66	30.31	16.59	9.04	33.24	27.1
8357	NHM	1940	Adult	littoralis	dickeyi	Southern	SNI	F	99.05	48.2	39.2	37.9	21.32	18.56	48.98	30.46	15.84	9.15	33.09	27.8
8358	NHM	1940	Adult	littoralis	dickeyi	Southern	SNI	F	94.48	46.1	38.06	36.75	21.17	17.45	46.36	29.43	15.3	8.39	30.74	25.9
31011	NHM	1939	Adult	littoralis	dickeyi	Southern	SNI	M	97.13	48.13	39.31	37.15	21.03	18.33	48.33	29.62	15.53	9.43	32.52	27
31012	NHM	1939	Adult	littoralis	dickeyi	Southern	SNI	F	99.04	48.04	38.81	37.54	20.95	18.27	49.24	29.59	15.86	8.75	33.55	26.5
31013	NHM	1939	Adult	littoralis	dickeyi	Southern	SNI	F	95.7	48.06	38.7	37.4	21.4	18.46	47.25	29.98	16.02	9.05	31.75	26.7
31014	NHM	1939	Adult	littoralis	dickeyi	Southern	SNI	M	95.99	47.74	38.59	37.21	21.28	18.26	47.03	29.37	15.9	8.89	31.65	26
31154	NHM	1940	Adult	littoralis	dickeyi	Southern	SNI	M	96.2	47.44	38.38	36.98	21.14	17.84	47.45	29.78	15.74	8	32.13	26
31202	NHM	1940	Adult	littoralis	dickeyi	Southern	SNI	M	104.06	50.15	40.15	38.17	22	18.27	51.44	30.66	16.15	9.29	35.23	28.9
52191	NHM	1976	Adult	littoralis	dickeyi	Southern	SNI	?	96.86	47.28	38.36	36.64	21.26	17.58	47.42	30.05	15.49	8.75	32.13	25.1
33358	NHM	Unknown	Adult	cinereoargenteus	californicus	Western	Gray	F	122.79	60.54	47.22	42.8	24.13	20.72	61.49	33.52	17.41	9.97	42.24	44
52207	NHM	1970	Adult	cinereoargenteus	californicus	Western	Gray	M	116.58	58	45.53	43.55	25.5	20.88	56.55	34.18	16.98	9.54	37.97	42.5
52249	NHM	1968	Adult	cinereoargenteus	californicus	Western	Gray	F	111	56.92	43.72	41.82	21.88	19.7	53.49	33.64	16.22	9.9	37.86	36.2
17	NHM	1904	Adult	cinereoargenteus	californicus	Western	Gray	M	117.85	58.58	44.17	41.29	24.79	20.54	57.54	32.92	17.12	9.38	37.48	37
37	NHM	Unknown	Adult	cinereoargenteus	californicus	Western	Gray	?	118.38	59.45	45.28	43.26	24.22	20.81	58.31	33.33	17.77	10.86	41.85	38.1
1302	NHM	1928	Adult	cinereoargenteus	californicus	Western	Gray	F	116.28	57.96	43.61	42.11	23.88	20.91	57.52	33.21	17.4	9.49	39.08	36
3524	NHM	1932	Adult	cinereoargenteus	californicus	Western	Gray	F	118.53	60.89	46.65	43.72	22.9	20.74	60.08	34.17	18.81	9.69	40.71	42.1
3525	NHM	1932	Adult	cinereoargenteus	californicus	Western	Gray	F	115.75	58.27	43.83	41.23	23.04	20.62	58.87	33.38	18.14	9.51	39.41	34.5
3526	NHM	1932	Adult	cinereoargenteus	californicus	Western	Gray	M	124.45	58.28	45.5	42.7	24.65	21.06	61.87	34.28	18.8	9.85	41.86	41.7
4911	NHM	1937	Adult	cinereoargenteus	californicus	Western	Gray	M	118.84	58.32	42.35	43.75	24.15	20.71	58.03	33.82	16.8	9.73	40.98	36.2
7635	NHM	1941	Adult	cinereoargenteus	californicus	Western	Gray	M	124.97	60.59	44.42	41.65	24.27	20.76	61.7	34.29	17.32	9.35	42.81	38.8
8364	NHM	1946	Adult	cinereoargenteus	californicus	Western	Gray	F	108.14	54.35	43.72	41.54	21.79	19.82	54.29	31.23	16.36	9.24	37.64	36.4
8366	NHM	1946	Adult	cinereoargenteus	californicus	Western	Gray	F	116.33	56.12	46.15	41.89	23.36	20.17	57.11	32.54	16.95	9.57	36.52	40.9
8381	NHM	1947	Adult	cinereoargenteus	californicus	Western	Gray	M	122.38	61.32	47.99	43.49	24.06	21.28	60.44	35.66	19.42	10.17	43.1	42.1
8426	NHM	1947	Adult	cinereoargenteus	californicus	Western	Gray	M	116.02	61.96	45.17	42.96	23.86	21.59	59.1	35.13	19.38	10.56	41.34	40.2
9118	NHM	1948	Juvenile	cinereoargenteus	californicus	Western	Gray	M	112.54	51.56	43.23	39.94	23.37	18.89	54.08	34.43	17.15	8.69	34.79	37.1
22885	NHM	Unknown	Adult	cinereoargenteus	californicus	Western	Gray	F	114.14	57.2	43.55	41.02	23.44	20.91	53.85	31.98	16.92	9.58	37.37	38
30089	NHM	1909	Adult	cinereoargenteus	californicus	Western	Gray	F	111.55	54.59	41.43	41.54	23.23	19.78	55.08	32.47	16.9	8.51	35.44	35.1
30090	NHM	Unknown	Adult	cinereoargenteus	californicus	Western	Gray	F	112.41	56.78	43.27	42.14	22.89	20.89	54.8	32.68	16.17	8.63	38.96	38
47293	NHM	1969	Adult	cinereoargenteus	californicus	Western	Gray	F	117.9	58.65	44.95	42.83	23.75	20.75	57.28	32.34	16.6	9.41	38.39	40.1
52216	NHM	1970	Adult	cinereoargenteus	californicus	Western	Gray	F	121.11	58.38	45.94	42.07	25.01	21.18	60.6	32.95	18.27	9.41	41.54	38
52250	NHM	1968	Juvenile	cinereoargenteus	californicus	Western	Gray	F	101.96	50.7	43.37	39.3	22.4	18.46	49.99	32.62	14.94	7.92	33.91	31.1
52251	NHM	1968	Adult	cinereoargenteus	californicus	Western	Gray	F	115.11	61.72	45.51	42.44	23.21	20.34	55.05	34.41	19.01	9.44	34.86	40.8
54232	NHM	1956	Adult	cinereoargenteus	californicus	Western	Gray	M	117.34	59.55	44.23	44.47	23.94	20.45	57.88	31.92	17.31	9.36	40.07	38.8
87421	NHM	1989	Adult	cinereoargenteus	californicus	Western	Gray	M	127.84	56.52	45.39	44.12	24.5	19.5	62.85	34.82	17.32	10.43	43.44	42.8
22370	NHM	1948	Adult	cinereoargenteus	californicus	Western	Gray	M	116.73	59.66	42.32	41.62	24.03	21.24	57.82	34.38	18.29	9.63	39.57	37.2
52252	NHM	1968	Adult	cinereoargenteus	californicus	Western	Gray	M	119.24	60.45	46.63	44.74	25.05	20.77	59.89	33.39	18.13	10.27	43.47	41.4
8143	NHM	1941	Adult	cinereoargenteus	californicus	Western	Gray	M	120	57.53	45.21	42.68	23.08	20.63	58.99	34	18.31	9.25	40.7	37
8365	NHM	1946	Adult	cinereoargenteus	californicus	Western	Gray	M	122.38	62.38	47.17	44.11	23.95	20.76	61.16	34.47	18.59	11.34	43.41	45.7
29311	NHM	1969	Adult	cinereoargenteus	nigrirostris	Western	Gray	F	103	57.5	43.8	42.66	23.32	20.8	49.67	33.21	17.9	9.89	33.49	35.7
33257	NHM	1970	Adult	cinereoargenteus	nigrirostris	Western	Gray	M	120.17	60.15	44.64	43.86	23.56	20.18	59.04	34.07	18.04	10.21	39.58	38.1
33258	NHM	1970	Adult	cinereoargenteus	nigrirostris	Western	Gray	F	113.8	58.5	44.23	43.73	23.8	20.24	56.15	32.89	16.92	9.62	39.05	40
33259	NHM	1970	Adult	cinereoargenteus	nigrirostris	Western	Gray	F	117.58	59.49	44.28	43.03	24.78	20.99	56.8	34.69	18.43	10.33	40.45	37.8
33260	NHM	1970	Adult	cinereoargenteus	nigrirostris	Western	Gray	M	118.78	61.53	46.34	43.56	24.61	21.63	58.67	34.45	17.2	10.05	40.72	42.4
33262	NHM	1970	Adult	cinereoargenteus	nigrirostris	Western	Gray	M	120.92	59.11	45.2	44.94	27.23	20.6	58.38	33.05	17.45	11.26	41.56	40.6
33263	NHM	1970	Adult	cinereoargenteus	nigrirostris	Western	Gray	F	116.39	60.16	46.06	44.4	24.46	20.69	58.85	34.92	17.09	10.11	40	40.2
33264	NHM	1970	Adult	cinereoargenteus	nigrirostris	Western	Gray	F	125.37	59.6	46.3	45.84	25.92	20.35	62.38	34.23	17.93	10.15	43	43
33265	NHM	1970	Juvenile	cinereoargenteus	nigrirostris	Western	Gray	F	99.89	48.26	42.76	41.22	22.09	18.26	48.59	32.15	15.25	8.17	34.22	35.8
33265	NHM	1970	Juvenile	cinereoargenteus	nigrirostris	Western	Gray	F	99.69	48.09	42.7	42.24	22.21	18.59	48.19	31.53	15.28	8.43	33.74	36.1
33266	NHM	1970	Adult	cinereoargenteus	nigrirostris	Western	Gray	M	115.23	55.75	44.01	41.99	22.88	19.75	54.51	31.33	16.49	9.85	36.56	33.7
33267	NHM	1970	Adult	cinereoargenteus	nigrirostris	Western	Gray	M	114.66	58.35	44.76	44.07	24.27	20.31	55.37	32.72	17.48	9.41	39.79	42.5
33268	NHM	1970	Adult	cinereoargenteus	nigrirostris	Western	Gray	M	108.3	57.78	44.54	43.89	23.54	20.71	53.03	32.18	16.3	9.35	35.03	37.9
33269	NHM	1970	Adult	cinereoargenteus	nigrirostris	Western	Gray	F	113.21	59.33	43.11	43.19	24.31	20.37	53.46	32.04	17.65	9.99	40.68	39.2
33270	NHM	1970	Adult	cinereoargenteus	nigrirostris	Western	Gray	F	115.96	54.64	44.67	42.07	23.49	19.93	56.96	30.58	16.54	9.84	37.72	37
33272	NHM	1970	Adult	cinereoargenteus	nigrirostris	Western	Gray	F	118.68	56.44	44.78	43.35	25.35	19.69	57.7	32.55	16.89	10.8	39.86	39
59431	NHM	1968	Juvenile	cinereoargenteus	nigrirostris	Western	Gray	M	109.58	50.9	43.74	41.68	25.07	18.43	53.92	34.66	18.19	9.02	36.77	36
59432	NHM	1968	Juvenile	cinereoargenteus	nigrirostris	Western	Gray	M	104.18	49.92	44.59	42.77	22.76	18.24	51.82	32.92	16.98	8.96	31.22	35.7
59433	NHM	1968	Adult	cinereoargenteus	nigrirostris	Western	Gray	M	114.74	60.33	44.84	43.9	24.63	19.91	56.7	34.84	18.32	10.77	39.33	35.4
59434	NHM	1968	Adult	cinereoargenteus	nigrirostris	Western	Gray	M	116.74	58.9	43.72	43.75	24.62	20.44	57.06	32.55	18.18	9.31	39.62	36.3
59435	NHM	1968	Adult	cinereoargenteus	nigrirostris	Western	Gray	F	106.8	59.1	44.27	42.14	24.36	19.24	52.72	33.01	17.45	10.22	33.05	38.2
59436	NHM	1968	Adult	cinereoargenteus	nigrirostris	Western	Gray	M	116.7	57.43	44.72	43.25	24.26	20.31	58.22	34.37	18.46	10.89	39.72	39
59437	NHM	1968	Adult	cinereoargenteus	nigrirostris	Western	Gray	F	113.8	60.26	43.79	41.87	23.22	20.5	56.92	34.65	18.36	10.39	40.64	35
59438	NHM	1959	Adult	cinereoargenteus	nigrirostris	Western	Gray	F	116.49	56.5	44.26	43.22	23.26	20.32	58.36	35.55	19.74	11.7	37.02	37.2
59452	NHM	1968	Adult	cinereoargenteus	nigrirostris	Western	Gray	F	125.38	58.9	45.08	44.1	25.6	19.64	59.78	34.17	18.16	10.66	39.17	43.9
4910	NHM	1937	Adult	cinereoargenteus	scottii	Western	Gray	F	109.26	49.84	41.77	39.56	22.24	18.57	50.9	30.94	17.06	8.55	35.35	30.9
4912	NHM	1937	Adult	cinereoargenteus	scottii	Western	Gray	F	111.86	54.33	43.4	40.38	23.72	19.47	55.71	31.24	16.4	9.95	39.58	31.1
4913	NHM	1937	Adult	cinereoargenteus	scottii	Western	Gray	F	117.35	54.42	42.25	44.01	23.72	20.11	59.61	31.44	15.71	8.53	41.17	36.5
7954	NHM	1942	Adult	cinereoargenteus	scottii	Western	Gray	M	120.66	56.46	46.01	44.25	24.22	20.46	61.47	31.86	16.87	9.57	38.33	42.2
7955	NHM	1942	Adult	cinereoargenteus	scottii	Western	Gray	F	112.98	56.27	45.75	42.18	23.63	19.24	53.33	30.71	16.72	9.3	37.53	41.4
8367	NHM	1946	Adult	cinereoargenteus	scottii	Western	Gray	?	117.65	60.13	45.72	44.54	24.4	19.9	58.7	32.26	17.94	9.72	38.26	41.9
8386	NHM	1947	Adult	cinereoargenteus	scottii	Western	Gray	F	114.24	59.33	44.76	43.35	23.2	20.94	56.7	32.81	16.8	9.99	39.39	38.1
8387	NHM	1947	Adult	cinereoargenteus	scottii	Western	Gray	M	123.05	58.46	46.37	43.29	25.07	21.09	59.38	34.37	17.97	10.33	40.85	43.1
8388	NHM	1947	Adult	cinereoargenteus	scottii	Western	Gray	M	125.86	61.8	44.36	42.18	24.35	21.42	62.9	34.4	17.41	10.13	43.43	37.4
8424	NHM	1947	Adult	cinereoargenteus	scottii	Western	Gray	M	115.54	56.8	44.76	44.18	25.56	20.93	57.58	33.69	17.38	9.13	35.82	37
8425	NHM	1947	Adult	cinereoargenteus	scottii	Western	Gray	F	117.46	58.65	44.08	43.28	24.13	20.78	58.22	34.52	18.26	10.64	38.06	36
8427	NHM	1946	Adult	cinereoargenteus	scottii	Western	Gray	M	117.35	60.05	43.74	43.45	22.95	20.46	57.23	33.01	18.02	10.8	43.03	38
10065	NHM	1956	Adult	cinereoargenteus	scottii	Western	Gray	M	112.12	55.7	44.59	44.15	23.88	19.71	54.68	33	16.83	8.54	37.08	41.3
23140	NHM	1951	Adult	cinereoargenteus	scottii	Western	Gray	M	121.71	59.19	46.42	44.92	25.96	19.94	61.31	33.1	18.1	9.59	41.01	42.9
30091	NHM	Unknown	Adult	cinereoargenteus	scottii	Western	Gray	M	105.1	51.53	42.08	41.77	22.26	19.12	42.69	30.73	15.35	8.61	37.35	32.4
45015	NHM	Unknown	Adult	cinereoargenteus	scottii	Western	Gray	M	116.65	59.34	46.29	42.88	22.55	20.24	55.87	33.63	18.45	9.57	38.48	42
45016	NHM	Unknown	Adult	cinereoargenteus	scottii	Western	Gray	M	120.01	60.9	45.58	42.36	24.48	21.33	59.89	32.15	17.67	10.22	40.6	40.2
45017	NHM	Unknown	Adult	cinereoargenteus	scottii	Western	Gray	M	123.6	60.66	48.42	44.94	23.4	21.56	60.26	35.17	17.48	9.63	42.79	46
56743	NHM	1949	Adult	cinereoargenteus	scottii	Western	Gray	?	107.73	50.47	41.93	41.19	22.19	18.64	52.98	30.93	17.4	8.95	34.55	33.1
85251	NHM	1976	Juvenile	cinereoargenteus	scottii	Western	Gray	M	100.33	50.53	44	39.75	23.45	18.41	47.01	31.61	15.95	7.96	32.52	34.5
92277	NHM	1917	Adult	cinereoargenteus	scottii	Western	Gray	?	124.65	59.61	46.02	43.2	24.68	20.62	64.24	34.78	17.53	8.99	41.73	41.9
92278	NHM	1917	Adult	cinereoargenteus	scottii	Western	Gray	?	115	56.04	44.16	42.77	23.48	19.21	55.45	33.36	16.5	9.39	37.72	36
92279	NHM	1917	Adult	cinereoargenteus	scottii	Western	Gray	F	128.64	60.84	45.99	44.97	26.59	20.59	62.1	33.48	18.96	11.49	45.5	43
30087	NHM	Unknown	Adult	cinereoargenteus	townsendi	Western	Gray	M	111.76	57.38	44.12	44.03	25	21.18	55.73	32.76	17.81	10.65	36.48	41.2
87438	NHM	1989	Adult	cinereoargenteus	townsendi	Western	Gray	?	117.51	56.03	42.72	41.64	23.51	19.6	55.79	34.76	18.01	10.01	39.39	35.1

## Sheet: Gray Fox Locations
SpecimenNo	Species	Subspecies	Location	Detail	Latitude	Longitude
17	cinereoargenteus	californicus	Los Angeles County, CA	Exact	34.1	-118.6
37	cinereoargenteus	californicus	Los Angeles County, CA	Exact	34.1	-118.3
1302	cinereoargenteus	californicus
3524	cinereoargenteus	californicus	Ventura County, CA	Exact	34.6	-118.8
3525	cinereoargenteus	californicus	Ventura County, CA	Exact	34.8	-119.1
3526	cinereoargenteus	californicus	Ventura County, CA	Exact	34.8	-119.1
4911	cinereoargenteus	californicus
7635	cinereoargenteus	californicus	Los Angeles County, CA	Exact	34.3	-118.4
8143	cinereoargenteus	californicus	Los Angeles County, CA	Exact	34.1	-118.3
8364	cinereoargenteus	californicus	Los Angeles County, CA	Exact	34.3	-117.8
8365	cinereoargenteus	californicus	Los Angeles County, CA	Exact	34.3	-117.8
8366	cinereoargenteus	californicus	Los Angeles County, CA	Exact	34.3	-117.9
8381	cinereoargenteus	californicus	Los Angeles County, CA	Exact	34.1	-118.4
8426	cinereoargenteus	californicus	Los Angeles County, CA	Exact	34.1	-118.5
9118	cinereoargenteus	californicus	Los Angeles County, CA	Exact	34.1	-118
22370	cinereoargenteus	californicus	Los Angeles County, CA	Exact	34.2	-118.3
22885	cinereoargenteus	californicus	Los Angeles County, CA	Exact	34.2	-118.1
30089	cinereoargenteus	californicus	Kern County, CA	Exact	34.3	-119.3
30090	cinereoargenteus	californicus	Kern County, CA	Exact	34.3	-119.3
33358	cinereoargenteus	californicus	Kern County, CA	Exact	35.7	-118.6
47293	cinereoargenteus	californicus	Los Angeles County, CA	Exact	33.8	-118.4
52207	cinereoargenteus	californicus	Kern County, CA	Exact	35.2	-118.2
52216	cinereoargenteus	californicus	Kern County, CA	Exact	35.3	-118.2
52249	cinereoargenteus	californicus	Los Angeles County, CA	Exact	34.1	-118.2
52250	cinereoargenteus	californicus	Los Angeles County, CA	Exact	34.1	-118.2
52251	cinereoargenteus	californicus	Los Angeles County, CA	Exact	34.1	-118.5
52252	cinereoargenteus	californicus	Los Angeles County, CA	Exact	34.1	-118.4
54232	cinereoargenteus	californicus
87421	cinereoargenteus	californicus	Orange County, CA	Exact	33.5	-117.7
4910	cinereoargenteus	scottii	Sonora, Mexico	Exact	27.9	-110.9
4912	cinereoargenteus	scottii	Sonora, Mexico	Estimate	28.3	-111.2
4913	cinereoargenteus	scottii	Sonora, Mexico	Estimate	28.9	-111.4
7954	cinereoargenteus	scottii	Riverside County, CA	Exact	33.7	-116.4
7955	cinereoargenteus	scottii	Riverside County, CA	Exact	33.7	-116.4
8367	cinereoargenteus	scottii	Gila County, AZ	Exact	33.3	-110.5
8386	cinereoargenteus	scottii	Santa Cruz County, AZ	Exact	31.7	-110.9
8387	cinereoargenteus	scottii	Santa Cruz County, AZ	Exact	31.7	-110.9
8388	cinereoargenteus	scottii	Santa Cruz County, AZ	Exact	31.7	-110.9
8424	cinereoargenteus	scottii	Imperial County, CA	Exact	32.7	-114.7
8425	cinereoargenteus	scottii	Imperial County, CA	Exact	32.7	-114.7
8427	cinereoargenteus	scottii	Graham County, AZ	Exact	33.4	-110
10065	cinereoargenteus	scottii	Graham County, AZ	Exact	32.8	-110.2
23140	cinereoargenteus	scottii	San Bernardino County, CA	Exact	34	-116.3
30091	cinereoargenteus	scottii	Imperial County, CA	Exact	33.4	-114.7
45015	cinereoargenteus	scottii	Los Angeles County, CA	Exact	34.1	-118.5
45016	cinereoargenteus	scottii	Kern County, CA	Exact	35.2	-118.2
45017	cinereoargenteus	scottii	Kern County, CA	Exact	35.7	-118.2
56743	cinereoargenteus	scottii	Riverside County, CA	Exact	34.1	-114.5
85251	cinereoargenteus	scottii	San Bernardino County, CA	Exact	35	-115.5
92277	cinereoargenteus	scottii	Sierra County, NM	Exact	33.2	-107.9
92278	cinereoargenteus	scottii	New Mexico
92279	cinereoargenteus	scottii	Grant County, NM	Estimate	32.9	-108.2
30087	cinereoargenteus	townsendi	Siskiyou County, CA	Estimate	41.3	-122.3
87438	cinereoargenteus	townsendi	San Luis Obispo County, CA	Estimate	35.3	-118.8
29311	cinereoargenteus	nigrirostris	Los Tepames, Mexico	Exact	19	-103.5
33257	cinereoargenteus	nigrirostris
33258	cinereoargenteus	nigrirostris
33259	cinereoargenteus	nigrirostris	Santa Rosa, Zacatecas, Mexico	Estimate	21.2	-103.2
33260	cinereoargenteus	nigrirostris	Santa Rosa, Zacatecas, Mexico	Estimate	21.2	-103.2
33262	cinereoargenteus	nigrirostris
33263	cinereoargenteus	nigrirostris
33264	cinereoargenteus	nigrirostris
33265	cinereoargenteus	nigrirostris	Monte Escabedo, Mexico	Exact	22.3	-103.6
33265	cinereoargenteus	nigrirostris	Monte Escabedo, Mexico	Exact	22.3	-103.6
33266	cinereoargenteus	nigrirostris	Monte Escabedo, Mexico	Exact	22.3	-103.6
33267	cinereoargenteus	nigrirostris	Monte Escabedo, Mexico	Exact	22.3	-103.6
33268	cinereoargenteus	nigrirostris	Monte Escabedo, Mexico	Exact	22.3	-103.6
33269	cinereoargenteus	nigrirostris	Monte Escabedo, Mexico	Exact	22.3	-103.6
33270	cinereoargenteus	nigrirostris
33272	cinereoargenteus	nigrirostris
59431	cinereoargenteus	nigrirostris	Comala, Mexico	Exact	19.4	-103.9
59432	cinereoargenteus	nigrirostris	Comala, Mexico	Exact	19.4	-103.9
59433	cinereoargenteus	nigrirostris	Comala, Mexico	Exact	19.4	-103.9
59434	cinereoargenteus	nigrirostris
59435	cinereoargenteus	nigrirostris	Comala, Mexico	Exact	19.3	-103.9
59436	cinereoargenteus	nigrirostris	Comala, Mexico	Exact	19.3	-103.9
59437	cinereoargenteus	nigrirostris	La Cofradia, Mexico	Estimate	19.4	-103.7
59438	cinereoargenteus	nigrirostris
59452	cinereoargenteus	nigrirostris	La Cofradia, Mexico	Estimate	19.4	-103.7
